# Supplementary material for: Periphilin self-association underpins epigenetic silencing by the HUSH complex
Source: Nucleic Acids Res. 2020 Sep 25;48(18):10313–28. doi: 10.1093/nar/gkaa785 (PMC7544229; doi:10.1093/nar/gkaa785)
Supplement: gkaa785_Supplemental_Files [file gkaa785_supplemental_files.zip]

Archive with 2 entries (2 files):
- PeriphilinFACS_suppldata.xlsx
- Periphilin_v46_NAR_SupplData.pdf
