# Supplementary material for: Periphilin self-association underpins epigenetic silencing by the HUSH complex
Source: Nucleic Acids Res. 2020 Sep 25;48(18):10313–28. doi: 10.1093/nar/gkaa785 (PMC7544229; doi:10.1093/nar/gkaa785)
Supplement: gkaa785_Supplemental_Files [file gkaa785_supplemental_files.zip › PeriphilinFACS_suppldata.xlsx]

## Sheet: Fig. 2C
ExperimentTitle	Sample	Experiment	DaysPost-transduction	GeometricMean	CorrectionFactor (From Instrument Upgrade)	GeometricMeanCorrected	log10(Geometric Mean Corrected)	mean(log10(geomeanC,KO)	mean(log10(geomeanC,D3)	m = 100% / [log10(GeoMeanWT) - log10(GeoMeanKO)]	b = -m*log10(GeoMeanKO)	mx + b
Periphilin Complementation 5	20180426_13h14m00s(Protocol GFP test may08 Run3, SampleID1 Control, Well A1).fcs	Control (Periphilin KO)	0	3070	1	3070	3.48714	3.28436	1.60959	-59.7098	196.108
Periphilin Complementation 7	20180621_14h34m52s(Protocol GFP test may08 Run3, SampleID1 Control, Well A1).fcs	Control (Periphilin KO)	0	2046	1	2046	3.31091
Periphilin Complementation 5	20180430_15h18m46s(Protocol GFP test may08 Run3, SampleID1 WT1, Well A2).fcs	WT	4	529	1	529	2.72346					33.4913
Periphilin Complementation 5	20180430_15h39m10s(Protocol GFP test may08 Run3, SampleID1 WT2, Well B1).fcs	WT	4	652	1	652	2.81425					28.0702
Periphilin Complementation 7	20180625_15h45m22s(Protocol GFP test may08 Run3, SampleID1 WT1, Well A3).fcs	WT	4	485	1	485	2.68574					35.7432
Periphilin Complementation 7	20180625_15h53m01s(Protocol GFP test may08 Run3, SampleID1 WT2, Well B3).fcs	WT	4	472	1	472	2.67394					36.4478
Periphilin Complementation 7	20180625_16h00m25s(Protocol GFP test may08 Run3, SampleID1 WT3, Well C3).fcs	WT	4	464	1	464	2.66652					36.8911
Periphilin Complementation 7	20180625_16h08m10s(Protocol GFP test may08 Run3, SampleID1 WT4, Well D2).fcs	WT	4	439	1	439	2.64246					38.3273
Periphilin Complementation 8	20180702_17h06m01s(Protocol GFP test may08 Run3, SampleID1 WT1, Well A3).fcs	WT	4	378	1	378	2.57749					42.2068
Periphilin Complementation 8	20180702_17h19m15s(Protocol GFP test may08 Run3, SampleID1 WT2, Well B3).fcs	WT	4	342	1	342	2.53403					44.8021
Periphilin Complementation 8	20180702_17h30m49s(Protocol GFP test may08 Run3, SampleID1 WT3, Well C3).fcs	WT	4	343	1	343	2.53529					44.7264
Periphilin Complementation 8	20180702_17h44m54s(Protocol GFP test may08 Run3, SampleID1 WT4, Well D2).fcs	WT	4	347	1	347	2.54033					44.4258
Periphilin Complementation 5	20180430_15h16m06s(Protocol GFP test may08 Run3, SampleID1 Control, Well A1).fcs	Control (Periphilin KO)	4	2360	1	2360	3.37291
Periphilin Complementation 7	20180625_15h43m26s(Protocol GFP test may08 Run3, SampleID1 Control, Well A2).fcs	Control (Periphilin KO)	4	1784	1	1784	3.25139
Periphilin Complementation 8	20180702_17h03m41s(Protocol GFP test may08 Run3, SampleID1 Control, Well A2).fcs	Control (Periphilin KO)	4	1542	1	1542	3.18808
Periphilin Complementation 5	20180430_15h33m29s(Protocol GFP test may08 Run3, SampleID1 356R, Well A5).fcs	356R	4	2294	1	2294	3.36059					-4.55204
Periphilin Complementation 7	20180625_15h50m51s(Protocol GFP test may08 Run3, SampleID1 356R, Well A6).fcs	356R	4	1435	1	1435	3.15685					7.61333
Periphilin Complementation 8	20180702_17h14m57s(Protocol GFP test may08 Run3, SampleID1 356R, Well A6).fcs	356R	4	1056	1	1056	3.02366					15.566
Periphilin Complementation 5	20180430_15h28m31s(Protocol GFP test may08 Run3, SampleID1 333A337A, Well A4).fcs	333A337A	4	1581	1	1581	3.19893					5.10074
Periphilin Complementation 7	20180625_15h48m58s(Protocol GFP test may08 Run3, SampleID1 333A337A, Well A5).fcs	333A337A	4	1084	1	1084	3.03503					14.8873
Periphilin Complementation 8	20180702_17h11m43s(Protocol GFP test may08 Run3, SampleID1 333A337A, Well A5).fcs	333A337A	4	1225	1	1225	3.08814					11.7163
Periphilin Complementation 5	20180430_15h23m12s(Protocol GFP test may08 Run3, SampleID1 326A, Well A3).fcs	326A	4	1546	1	1546	3.18921					5.68126
Periphilin Complementation 7	20180625_15h47m02s(Protocol GFP test may08 Run3, SampleID1 326A, Well A4).fcs	326A	4	1098	1	1098	3.0406					14.5546
Periphilin Complementation 8	20180702_17h08m52s(Protocol GFP test may08 Run3, SampleID1 326A, Well A4).fcs	326A	4	1171	1	1171	3.06856					12.8854
Periphilin Complementation 5	20180503_17h17m56s(Protocol GFP test may08 Run3, SampleID1 WT1, Well A2).fcs	WT	7	155	1	155	2.19033					65.3241
Periphilin Complementation 5	20180503_17h49m38s(Protocol GFP test may08 Run3, SampleID1 WT2, Well B1).fcs	WT	7	143	1	143	2.15534					67.4137
Periphilin Complementation 7	20180628_15h36m34s(Protocol GFP test may08 Run3, SampleID1 WT1, Well A3).fcs	WT	7	120	1	120	2.07918					71.9609
Periphilin Complementation 7	20180628_15h50m30s(Protocol GFP test may08 Run3, SampleID1 WT2, Well B3).fcs	WT	7	106	1	106	2.02531					75.1777
Periphilin Complementation 7	20180628_15h59m36s(Protocol GFP test may08 Run3, SampleID1 WT3, Well C3).fcs	WT	7	93.9	1	93.9	1.97267					78.3209
Periphilin Complementation 7	20180628_16h09m50s(Protocol GFP test may08 Run3, SampleID1 WT4, Well D2).fcs	WT	7	109	1	109	2.03743					74.454
Periphilin Complementation 8	20180705_15h36m35s(Protocol GFP test may08 Run3, SampleID1 WT1, Well A3).fcs	WT	7	93.9	1	93.9	1.97267					78.3209
Periphilin Complementation 8	20180705_15h47m01s(Protocol GFP test may08 Run3, SampleID1 WT2, Well B3).fcs	WT	7	85	1	85	1.92942					80.9031
Periphilin Complementation 8	20180705_15h55m07s(Protocol GFP test may08 Run3, SampleID1 WT3, Well C3).fcs	WT	7	72.5	1	72.5	1.86034					85.0279
Periphilin Complementation 8	20180705_16h04m50s(Protocol GFP test may08 Run3, SampleID1 WT4, Well D2).fcs	WT	7	77	1	77	1.88649					83.4664
Periphilin Complementation 5	20180503_17h14m26s(Protocol GFP test may08 Run3, SampleID1 Control, Well A1).fcs	Control (Periphilin KO)	7	2503	1	2503	3.39846
Periphilin Complementation 7	20180628_15h33m53s(Protocol GFP test may08 Run3, SampleID1 Control, Well A2).fcs	Control (Periphilin KO)	7	1340	1	1340	3.1271
Periphilin Complementation 8	20180628_15h33m53s(Protocol GFP test may08 Run3, SampleID1 Control, Well A2).fcs	Control (Periphilin KO)	7	1321	1	1321	3.1209
Periphilin Complementation 8	20180705_15h34m43s(Protocol GFP test may08 Run3, SampleID1 Control, Well A2).fcs	Control (Periphilin KO)	7	1544	1	1544	3.18865
Periphilin Complementation 5	20180503_17h45m27s(Protocol GFP test may08 Run3, SampleID1 356R, Well A5).fcs	356R	7	2360	1	2360	3.37291					-5.28758
Periphilin Complementation 7	20180628_15h46m20s(Protocol GFP test may08 Run3, SampleID1 356R, Well A6).fcs	356R	7	1265	1	1265	3.10209					10.8831
Periphilin Complementation 8	20180705_15h42m50s(Protocol GFP test may08 Run3, SampleID1 356R, Well A6).fcs	356R	7	1338	1	1338	3.12646					9.42826
Periphilin Complementation 5	20180503_17h41m18s(Protocol GFP test may08 Run3, SampleID1 333A337A, Well A4).fcs	333A337A	7	561	1	561	2.74896					31.9683
Periphilin Complementation 7	20180628_15h42m35s(Protocol GFP test may08 Run3, SampleID1 333A337A, Well A5).fcs	333A337A	7	379	1	379	2.57864					42.1383
Periphilin Complementation 8	20180705_15h41m00s(Protocol GFP test may08 Run3, SampleID1 333A337A, Well A5).fcs	333A337A	7	859	1	859	2.93399					20.9202
Periphilin Complementation 5	20180503_17h37m03s(Protocol GFP test may08 Run3, SampleID1 326A, Well A3).fcs	326A	7	517	1	517	2.71349					34.0864
Periphilin Complementation 7	20180628_15h39m48s(Protocol GFP test may08 Run3, SampleID1 326A, Well A4).fcs	326A	7	387	1	387	2.58771					41.5966
Periphilin Complementation 8	20180705_15h38m37s(Protocol GFP test may08 Run3, SampleID1 326A, Well A4).fcs	326A	7	823	1	823	2.9154					22.0304
Periphilin Complementation 5	20180510_14h13m14s(Protocol GFP test may08 Run3, SampleID1 WT1, Well A2).fcs	WT	14	89.5	1	89.5	1.95182					79.5654
Periphilin Complementation 5	20180510_14h28m54s(Protocol GFP test may08 Run3, SampleID1 WT2, Well B2).fcs	WT	14	88.4	1	88.4	1.94645					79.8861
Periphilin Complementation 7	20180705_14h14m38s(Protocol GFP test may08 Run3, SampleID1 WT1, Well A2).fcs	WT	14	79.7	1	79.7	1.90146					82.5727
Periphilin Complementation 7	20180705_14h20m58s(Protocol GFP test may08 Run3, SampleID1 WT2, Well B2).fcs	WT	14	66.7	1	66.7	1.82413					87.1902
Periphilin Complementation 7	20180705_14h27m35s(Protocol GFP test may08 Run3, SampleID1 WT3, Well C2).fcs	WT	14	69.3	1	69.3	1.84073					86.1985
Periphilin Complementation 7	20180705_14h34m07s(Protocol GFP test may08 Run3, SampleID1 WT4, Well D1).fcs	WT	14	62	1	62	1.79239					89.085
Periphilin Complementation 8	20180712_14h48m08s(Protocol GFP test may08 Run3, SampleID1 WT1, Well A3).fcs	WT	14	123	2	61.5	1.78888					89.295
Periphilin Complementation 8	20180712_14h59m25s(Protocol GFP test may08 Run3, SampleID1 WT2, Well B3).fcs	WT	14	130	2	65	1.81291					87.8597
Periphilin Complementation 8	20180712_15h10m21s(Protocol GFP test may08 Run3, SampleID1 WT3, Well C3).fcs	WT	14	129	2	64.5	1.80956					88.0599
Periphilin Complementation 8	20180712_15h19m11s(Protocol GFP test may08 Run3, SampleID1 WT4, Well D2).fcs	WT	14	134	2	67	1.82607					87.0738
Periphilin Complementation 5	20180510_14h09m06s(Protocol GFP test may08 Run3, SampleID1 Control1, Well A1).fcs	Control (Periphilin KO)	14	2796	1	2796	3.44654
Periphilin Complementation 5	20180510_14h24m43s(Protocol GFP test may08 Run3, SampleID1 Control2, Well B1).fcs	Control (Periphilin KO)	14	2923	1	2923	3.46583
Periphilin Complementation 7	20180705_14h12m05s(Protocol GFP test may08 Run3, SampleID1 Control, Well A1).fcs	Control (Periphilin KO)	14	1308	1	1308	3.11661
Periphilin Complementation 8	20180712_14h45m56s(Protocol GFP test may08 Run3, SampleID1 Peri ko, Well A2).fcs	Control (Periphilin KO)	14	3341	2	1670.5	3.22285
Periphilin Complementation 5	20180510_14h21m40s(Protocol GFP test may08 Run3, SampleID1 356R, Well A5).fcs	356R	14	2803	1	2803	3.44762					-9.74857
Periphilin Complementation 7	20180705_14h19m23s(Protocol GFP test may08 Run3, SampleID1 356R, Well A5).fcs	356R	14	1730	1	1730	3.23805					2.76524
Periphilin Complementation 8	20180712_14h57m13s(Protocol GFP test may08 Run3, SampleID1 356R, Well A6).fcs	356R	14	3219	2	1609.5	3.20669					4.63745
Periphilin Complementation 5	20180510_14h19m00s(Protocol GFP test may08 Run3, SampleID1 333A337A, Well A4).fcs	333A337A	14	172	1	172	2.23553					62.6254
Periphilin Complementation 7	20180705_14h17m44s(Protocol GFP test may08 Run3, SampleID1 333A337A, Well A4).fcs	333A337A	14	182	1	182	2.26007					61.1599
Periphilin Complementation 8	20180712_14h53m27s(Protocol GFP test may08 Run3, SampleID1 333A337A, Well A5).fcs	333A337A	14	1272	2	636	2.80346					28.7145
Periphilin Complementation 5	20180510_14h15m59s(Protocol GFP test may08 Run3, SampleID1 326A, Well A3).fcs	326A	14	190	1	190	2.27875					60.0444
Periphilin Complementation 7	20180705_14h16m09s(Protocol GFP test may08 Run3, SampleID1 326A, Well A3).fcs	326A	14	179	1	179	2.25285					61.5909
Periphilin Complementation 8	20180712_14h50m30s(Protocol GFP test may08 Run3, SampleID1 326A, Well A4).fcs	326A	14	1025	2	512.5	2.70969					34.3131
Periphilin Complementation 5	20180517_14h21m49s(Protocol GFP test may08 Run3, SampleID1 WT1, Well A2).fcs	WT	21	76.6	1	76.6	1.88423					83.6014
Periphilin Complementation 5	20180517_14h33m09s(Protocol GFP test may08 Run3, SampleID1 WT2, Well B2).fcs	WT	21	80.5	1	80.5	1.9058					82.3137
Periphilin Complementation 7	20180712_13h38m50s(Protocol GFP test may08 Run3, SampleID1 WT1, Well A3).fcs	WT	21	126	2	63	1.79934					88.6701
Periphilin Complementation 7	20180712_13h54m38s(Protocol GFP test may08 Run3, SampleID1 WT2, Well B3).fcs	WT	21	117	2	58.5	1.76716					90.5918
Periphilin Complementation 7	20180712_14h08m02s(Protocol GFP test may08 Run3, SampleID1 WT3, Well C3).fcs	WT	21	118	2	59	1.77085					90.3711
Periphilin Complementation 7	20180712_14h23m15s(Protocol GFP test may08 Run3, SampleID1 WT4, Well D2).fcs	WT	21	104	2	52	1.716					93.6461
Periphilin Complementation 8	20180719_14h13m57s(Protocol GFP test may08 Run3, SampleID1 WT1, Well A3).fcs	WT	21	113	2	56.5	1.75205					91.4939
Periphilin Complementation 8	20180719_14h28m46s(Protocol GFP test may08 Run3, SampleID1 WT2, Well B3).fcs	WT	21	101	2	50.5	1.70329					94.4052
Periphilin Complementation 8	20180719_14h41m38s(Protocol GFP test may08 Run3, SampleID1 WT3, Well C3).fcs	WT	21	109	2	54.5	1.7364					92.4285
Periphilin Complementation 8	20180719_14h57m01s(Protocol GFP test may08 Run3, SampleID1 WT4, Well D2).fcs	WT	21	105	2	52.5	1.72016					93.398
Periphilin Complementation 5	20180517_14h19m42s(Protocol GFP test may08 Run3, SampleID1 Control1, Well A1).fcs	Control (Periphilin KO)	21	2174	1	2174	3.33726
Periphilin Complementation 5	20180517_14h31m15s(Protocol GFP test may08 Run3, SampleID1 Control2, Well B1).fcs	Control (Periphilin KO)	21	2282	1	2282	3.35832
Periphilin Complementation 7	20180712_13h36m29s(Protocol GFP test may08 Run3, SampleID1 Peri ko, Well A2).fcs	Control (Periphilin KO)	21	3316	2	1658	3.21958
Periphilin Complementation 8	20180719_14h11m11s(Protocol GFP test may08 Run3, SampleID1 Peri KO, Well A2).fcs	Control (Periphilin KO)	21	3331	2	1665.5	3.22154
Periphilin Complementation 5	20180517_14h29m30s(Protocol GFP test may08 Run3, SampleID1 356R, Well A5).fcs	356R	21	2362	1	2362	3.37328					-5.30955
Periphilin Complementation 7	20180712_13h50m29s(Protocol GFP test may08 Run3, SampleID1 356R, Well A6).fcs	356R	21	1531	2	765.5	2.88395					23.9085
Periphilin Complementation 8	20180719_14h24m28s(Protocol GFP test may08 Run3, SampleID1 356R, Well A6).fcs	356R	21	2555	2	1277.5	3.10636					10.6281
Periphilin Complementation 5	20180517_14h26m21s(Protocol GFP test may08 Run3, SampleID1 333A337A, Well A4).fcs	333A337A	21	143	1	143	2.15534					67.4137
Periphilin Complementation 7	20180712_13h46m19s(Protocol GFP test may08 Run3, SampleID1 333A337A, Well A5).fcs	333A337A	21	411	2	205.5	2.31281					58.0108
Periphilin Complementation 8	20180719_14h21m32s(Protocol GFP test may08 Run3, SampleID1 333A337A, Well A5).fcs	333A337A	21	935	2	467.5	2.66978					36.6962
Periphilin Complementation 5	20180517_14h24m19s(Protocol GFP test may08 Run3, SampleID1 326A, Well A3).fcs	326A	21	158	1	158	2.19866					64.827
Periphilin Complementation 7	20180712_13h42m10s(Protocol GFP test may08 Run3, SampleID1 326A, Well A4).fcs	326A	21	424	2	212	2.32634					57.2033
Periphilin Complementation 8	20180719_14h17m23s(Protocol GFP test may08 Run3, SampleID1 326A, Well A4).fcs	326A	21	854	2	427	2.63043					39.046
Periphilin Complementation 1		WT HeLa	0	48.9	1	48.9	1.68931
Periphilin Complementation 2		WT HeLa	4	39.3	1	39.3	1.59439
Periphilin Complementation 3		WT HeLa	4	44.2	1	44.2	1.64542
Periphilin Complementation 4		WT HeLa	7	37.4	2	37.4	1.57287
Periphilin Complementation 5		WT HeLa	7	43.4	1	43.4	1.63749
Periphilin Complementation 6		WT HeLa	14	77.4	1	38.7	1.58771
Periphilin Complementation 7		WT HeLa	21	80.4	2	40.2	1.60423
Periphilin Complementation 8		WT HeLa	21	70.2	2	35.1	1.54531

## Sheet: Fig. 3B
ExperimentTitle	Sample	Experiment	DaysPost-transduction	GeometricMean	CorrectionFactor (From Instrument Upgrade)	GeometricMeanCorrected	PercentRepressed	log10(Geometric Mean Corrected)	mx + b (m, b from Fig. 2C)
Periphilin Complementation 5	20180430_15h18m46s(Protocol GFP test may08 Run3, SampleID1 WT1, Well A2).fcs	WT	4	529	1	529	79.1	2.72346	33.4913
Periphilin Complementation 5	20180430_15h39m10s(Protocol GFP test may08 Run3, SampleID1 WT2, Well B1).fcs	WT	4	652	1	652	64.9	2.81425	28.0702
Periphilin Complementation 7	20180625_15h45m22s(Protocol GFP test may08 Run3, SampleID1 WT1, Well A3).fcs	WT	4	485	1	485	54.8	2.68574	35.7432
Periphilin Complementation 7	20180625_15h53m01s(Protocol GFP test may08 Run3, SampleID1 WT2, Well B3).fcs	WT	4	472	1	472	58.1	2.67394	36.4478
Periphilin Complementation 7	20180625_16h00m25s(Protocol GFP test may08 Run3, SampleID1 WT3, Well C3).fcs	WT	4	464	1	464	60.4	2.66652	36.8911
Periphilin Complementation 7	20180625_16h08m10s(Protocol GFP test may08 Run3, SampleID1 WT4, Well D2).fcs	WT	4	439	1	439	62.9	2.64246	38.3273
Periphilin Complementation 8	20180702_17h06m01s(Protocol GFP test may08 Run3, SampleID1 WT1, Well A3).fcs	WT	4	378	1	378	45.6	2.57749	42.2068
Periphilin Complementation 8	20180702_17h19m15s(Protocol GFP test may08 Run3, SampleID1 WT2, Well B3).fcs	WT	4	342	1	342	51	2.53403	44.8021
Periphilin Complementation 8	20180702_17h30m49s(Protocol GFP test may08 Run3, SampleID1 WT3, Well C3).fcs	WT	4	343	1	343	52.5	2.53529	44.7264
Periphilin Complementation 8	20180702_17h44m54s(Protocol GFP test may08 Run3, SampleID1 WT4, Well D2).fcs	WT	4	347	1	347	50.3	2.54033	44.4258
Periphilin Complementation 5	20180430_15h50m27s(Protocol GFP test may08 Run3, SampleID1 70d127, Well B3).fcs	70d127	4	1501	1	1501	16.3	3.17638	6.44727
Periphilin Complementation 7	20180625_15h56m44s(Protocol GFP test may08 Run3, SampleID1 70d127, Well B5).fcs	70d127	4	1302	1	1302	8.19	3.11461	10.1355
Periphilin Complementation 8	20180702_17h25m17s(Protocol GFP test may08 Run3, SampleID1 70d127, Well B5).fcs	70d127	4	1072	1	1072	7.85	3.03019	15.176
Periphilin Complementation 5	20180430_15h44m35s(Protocol GFP test may08 Run3, SampleID1 1d70, Well B2).fcs	1d70	4	686	1	686	62.3	2.83632	26.752
Periphilin Complementation 7	20180625_15h54m33s(Protocol GFP test may08 Run3, SampleID1 1d70, Well B4).fcs	1d70	4	613	1	613	39.3	2.78746	29.6696
Periphilin Complementation 8	20180702_17h22m06s(Protocol GFP test may08 Run3, SampleID1 1d70, Well B4).fcs	1d70	4	475	1	475	32.7	2.67669	36.2835
Periphilin Complementation 5	20180430_15h56m26s(Protocol GFP test may08 Run3, SampleID1 1d127, Well B4).fcs	1d127	4	2238	1	2238	3.33	3.34986	-3.91115
Periphilin Complementation 7	20180625_15h58m44s(Protocol GFP test may08 Run3, SampleID1 1d127, Well B6).fcs	1d127	4	1736	1	1736	4.06	3.23955	2.67546
Periphilin Complementation 8	20180702_17h28m06s(Protocol GFP test may08 Run3, SampleID1 1d127, Well B6).fcs	1d127	4	1406	1	1406	4.93	3.14799	8.14275
Periphilin Complementation 5	20180503_17h17m56s(Protocol GFP test may08 Run3, SampleID1 WT1, Well A2).fcs	WT	7	155	1	155	98.6	2.19033	65.3241
Periphilin Complementation 5	20180503_17h49m38s(Protocol GFP test may08 Run3, SampleID1 WT2, Well B1).fcs	WT	7	143	1	143	99.1	2.15534	67.4137
Periphilin Complementation 7	20180628_15h36m34s(Protocol GFP test may08 Run3, SampleID1 WT1, Well A3).fcs	WT	7	120	1	120	96.6	2.07918	71.9609
Periphilin Complementation 7	20180628_15h50m30s(Protocol GFP test may08 Run3, SampleID1 WT2, Well B3).fcs	WT	7	106	1	106	98.2	2.02531	75.1777
Periphilin Complementation 7	20180628_15h59m36s(Protocol GFP test may08 Run3, SampleID1 WT3, Well C3).fcs	WT	7	93.9	1	93.9	97.9	1.97267	78.3209
Periphilin Complementation 7	20180628_16h09m50s(Protocol GFP test may08 Run3, SampleID1 WT4, Well D2).fcs	WT	7	109	1	109	98	2.03743	74.454
Periphilin Complementation 8	20180705_15h36m35s(Protocol GFP test may08 Run3, SampleID1 WT1, Well A3).fcs	WT	7	93.9	1	93.9	95.1	1.97267	78.3209
Periphilin Complementation 8	20180705_15h47m01s(Protocol GFP test may08 Run3, SampleID1 WT2, Well B3).fcs	WT	7	85	1	85	95.3	1.92942	80.9031
Periphilin Complementation 8	20180705_15h55m07s(Protocol GFP test may08 Run3, SampleID1 WT3, Well C3).fcs	WT	7	72.5	1	72.5	95.2	1.86034	85.0279
Periphilin Complementation 8	20180705_16h04m50s(Protocol GFP test may08 Run3, SampleID1 WT4, Well D2).fcs	WT	7	77	1	77	95.4	1.88649	83.4664
Periphilin Complementation 5	20180503_17h56m50s(Protocol GFP test may08 Run3, SampleID1 70d127, Well B3).fcs	70d127	7	811	1	811	48.4	2.90902	22.4113
Periphilin Complementation 7	20180628_15h55m01s(Protocol GFP test may08 Run3, SampleID1 70d127, Well B5).fcs	70d127	7	532	1	532	47.4	2.72591	33.3447
Periphilin Complementation 8	20180705_15h51m05s(Protocol GFP test may08 Run3, SampleID1 70d127, Well B5).fcs	70d127	7	565	1	565	31.7	2.75205	31.7841
Periphilin Complementation 5	20180503_17h52m40s(Protocol GFP test may08 Run3, SampleID1 1d70, Well B2).fcs	1d70	7	188	1	188	95.7	2.27416	60.3188
Periphilin Complementation 7	20180628_15h52m45s(Protocol GFP test may08 Run3, SampleID1 1d70, Well B4).fcs	1d70	7	146	1	146	94.2	2.16435	66.8753
Periphilin Complementation 8	20180705_15h49m11s(Protocol GFP test may08 Run3, SampleID1 1d70, Well B4).fcs	1d70	7	120	1	120	88.8	2.07918	71.9609
Periphilin Complementation 5	20180503_18h00m36s(Protocol GFP test may08 Run3, SampleID1 1d127, Well B4).fcs	1d127	7	2348	1	2348	2.66	3.3707	-5.15539
Periphilin Complementation 7	20180628_15h57m33s(Protocol GFP test may08 Run3, SampleID1 1d127, Well B6).fcs	1d127	7	1699	1	1699	3.12	3.23019	3.23412
Periphilin Complementation 8	20180705_15h53m20s(Protocol GFP test may08 Run3, SampleID1 1d127, Well B6).fcs	1d127	7	1761	1	1761	2.57	3.24576	2.30468
Periphilin Complementation 5	20180510_14h13m14s(Protocol GFP test may08 Run3, SampleID1 WT1, Well A2).fcs	WT	14	89.5	1	89.5	99.8	1.95182	79.5654
Periphilin Complementation 5	20180510_14h28m54s(Protocol GFP test may08 Run3, SampleID1 WT2, Well B2).fcs	WT	14	88.4	1	88.4	99.7	1.94645	79.8861
Periphilin Complementation 7	20180705_14h14m38s(Protocol GFP test may08 Run3, SampleID1 WT1, Well A2).fcs	WT	14	79.7	1	79.7	99.7	1.90146	82.5727
Periphilin Complementation 7	20180705_14h20m58s(Protocol GFP test may08 Run3, SampleID1 WT2, Well B2).fcs	WT	14	66.7	1	66.7	99.7	1.82413	87.1902
Periphilin Complementation 7	20180705_14h27m35s(Protocol GFP test may08 Run3, SampleID1 WT3, Well C2).fcs	WT	14	69.3	1	69.3	99.4	1.84073	86.1985
Periphilin Complementation 7	20180705_14h34m07s(Protocol GFP test may08 Run3, SampleID1 WT4, Well D1).fcs	WT	14	62	1	62	99.7	1.79239	89.085
Periphilin Complementation 8	20180712_14h48m08s(Protocol GFP test may08 Run3, SampleID1 WT1, Well A3).fcs	WT	14	123	2	61.5	99.5	1.78888	89.295
Periphilin Complementation 8	20180712_14h59m25s(Protocol GFP test may08 Run3, SampleID1 WT2, Well B3).fcs	WT	14	130	2	65	99.5	1.81291	87.8597
Periphilin Complementation 8	20180712_15h10m21s(Protocol GFP test may08 Run3, SampleID1 WT3, Well C3).fcs	WT	14	129	2	64.5	98.9	1.80956	88.0599
Periphilin Complementation 8	20180712_15h19m11s(Protocol GFP test may08 Run3, SampleID1 WT4, Well D2).fcs	WT	14	134	2	67	99.3	1.82607	87.0738
Periphilin Complementation 5	20180510_14h35m32s(Protocol GFP test may08 Run3, SampleID1 70d127, Well B4).fcs	70d127	14	213	1	213	92.9	2.32838	57.0813
Periphilin Complementation 7	20180705_14h24m06s(Protocol GFP test may08 Run3, SampleID1 70d127, Well B4).fcs	70d127	14	161	1	161	91.2	2.20683	64.3392
Periphilin Complementation 8	20180712_15h04m53s(Protocol GFP test may08 Run3, SampleID1 70d127, Well B5).fcs	70d127	14	371	2	185.5	88	2.26834	60.666
Periphilin Complementation 5	20180510_14h32m20s(Protocol GFP test may08 Run3, SampleID1 1d70, Well B3).fcs	1d70	14	83.4	1	83.4	99.5	1.92117	81.3959
Periphilin Complementation 7	20180705_14h22m32s(Protocol GFP test may08 Run3, SampleID1 1d70, Well B3).fcs	1d70	14	66.4	1	66.4	99.7	1.82217	87.3071
Periphilin Complementation 8	20180712_15h01m47s(Protocol GFP test may08 Run3, SampleID1 1d79, Well B4).fcs	1d70	14	119	2	59.5	99.6	1.77452	90.1523
Periphilin Complementation 5	20180510_14h37m54s(Protocol GFP test may08 Run3, SampleID1 1d127, Well B5).fcs	1d127	14	2311	1	2311	2.05	3.3638	-4.7435
Periphilin Complementation 7	20180705_14h25m55s(Protocol GFP test may08 Run3, SampleID1 1d127, Well B5).fcs	1d127	14	1657	1	1657	2.79	3.21932	3.88322
Periphilin Complementation 8	20180712_15h07m08s(Protocol GFP test may08 Run3, SampleID1 1d127, Well B6).fcs	1d127	14	3540	2	1770	4.54	3.24797	2.17249
Periphilin Complementation 5	20180517_14h21m49s(Protocol GFP test may08 Run3, SampleID1 WT1, Well A2).fcs	WT	21	76.6	1	76.6	99.8	1.88423	83.6014
Periphilin Complementation 5	20180517_14h33m09s(Protocol GFP test may08 Run3, SampleID1 WT2, Well B2).fcs	WT	21	80.5	1	80.5	99.7	1.9058	82.3137
Periphilin Complementation 7	20180712_13h38m50s(Protocol GFP test may08 Run3, SampleID1 WT1, Well A3).fcs	WT	21	126	2	63	99.9	1.79934	88.6701
Periphilin Complementation 7	20180712_13h54m38s(Protocol GFP test may08 Run3, SampleID1 WT2, Well B3).fcs	WT	21	117	2	58.5	99.9	1.76716	90.5918
Periphilin Complementation 7	20180712_14h08m02s(Protocol GFP test may08 Run3, SampleID1 WT3, Well C3).fcs	WT	21	118	2	59	99.6	1.77085	90.3711
Periphilin Complementation 7	20180712_14h23m15s(Protocol GFP test may08 Run3, SampleID1 WT4, Well D2).fcs	WT	21	104	2	52	99.9	1.716	93.6461
Periphilin Complementation 8	20180719_14h13m57s(Protocol GFP test may08 Run3, SampleID1 WT1, Well A3).fcs	WT	21	113	2	56.5	99.6	1.75205	91.4939
Periphilin Complementation 8	20180719_14h28m46s(Protocol GFP test may08 Run3, SampleID1 WT2, Well B3).fcs	WT	21	101	2	50.5	99.6	1.70329	94.4052
Periphilin Complementation 8	20180719_14h41m38s(Protocol GFP test may08 Run3, SampleID1 WT3, Well C3).fcs	WT	21	109	2	54.5	99.2	1.7364	92.4285
Periphilin Complementation 8	20180719_14h57m01s(Protocol GFP test may08 Run3, SampleID1 WT4, Well D2).fcs	WT	21	105	2	52.5	99.4	1.72016	93.398
Periphilin Complementation 5	20180517_14h37m02s(Protocol GFP test may08 Run3, SampleID1 70d127, Well B4).fcs	70d127	21	163	1	163	96.7	2.21219	64.0191
Periphilin Complementation 7	20180712_14h01m48s(Protocol GFP test may08 Run3, SampleID1 70d127, Well B5).fcs	70d127	21	387	2	193.5	85.6	2.28668	59.5711
Periphilin Complementation 8	20180719_14h35m33s(Protocol GFP test may08 Run3, SampleID1 70d127, Well B5).fcs	70d127	21	287	2	143.5	91.6	2.15685	67.3232
Periphilin Complementation 5	20180517_14h35m02s(Protocol GFP test may08 Run3, SampleID1 1d70, Well B3).fcs	1d70	21	82	1	82	99.6	1.91381	81.8349
Periphilin Complementation 7	20180712_13h57m39s(Protocol GFP test may08 Run3, SampleID1 1d79, Well B4).fcs	1d70	21	130	2	65	99.8	1.81291	87.8597
Periphilin Complementation 8	20180719_14h32m03s(Protocol GFP test may08 Run3, SampleID1 1d70, Well B4).fcs	1d70	21	119	2	59.5	99.6	1.77452	90.1523
Periphilin Complementation 5	20180517_14h38m45s(Protocol GFP test may08 Run3, SampleID1 1d127, Well B5).fcs	1d127	21	2559	1	2559	1.86	3.40807	-7.38688
Periphilin Complementation 7	20180712_14h04m47s(Protocol GFP test may08 Run3, SampleID1 1d127, Well B6).fcs	1d127	21	3137	2	1568.5	7.44	3.19548	5.30658
Periphilin Complementation 8	20180719_14h39m12s(Protocol GFP test may08 Run3, SampleID1 1d127, Well B6).fcs	1d127	21	3155	2	1577.5	4.73	3.19797	5.15821

## Sheet: Fig. 5E
ExperimentTitle	Sample	Experiment	DavYSPost-transduction	GeometricMean	CorrectionFactor (From Instrument Upgrade)	GeometricMeanCorrected	PercentRepressed	log10(Geometric Mean Corrected)	mx + b (m, b from Fig. 2C)
Periphilin Complementation 5	20180430_15h18m46s(Protocol GFP test may08 Run3, SampleID1 WT1, Well A2).fcs	WT	4	529	1	529	79.1	2.72346	33.4913
Periphilin Complementation 5	20180430_15h39m10s(Protocol GFP test may08 Run3, SampleID1 WT2, Well B1).fcs	WT	4	652	1	652	64.9	2.81425	28.0702
Periphilin Complementation 7	20180625_15h45m22s(Protocol GFP test may08 Run3, SampleID1 WT1, Well A3).fcs	WT	4	485	1	485	54.8	2.68574	35.7432
Periphilin Complementation 7	20180625_15h53m01s(Protocol GFP test may08 Run3, SampleID1 WT2, Well B3).fcs	WT	4	472	1	472	58.1	2.67394	36.4478
Periphilin Complementation 7	20180625_16h00m25s(Protocol GFP test may08 Run3, SampleID1 WT3, Well C3).fcs	WT	4	464	1	464	60.4	2.66652	36.8911
Periphilin Complementation 7	20180625_16h08m10s(Protocol GFP test may08 Run3, SampleID1 WT4, Well D2).fcs	WT	4	439	1	439	62.9	2.64246	38.3273
Periphilin Complementation 8	20180702_17h06m01s(Protocol GFP test may08 Run3, SampleID1 WT1, Well A3).fcs	WT	4	378	1	378	45.6	2.57749	42.2068
Periphilin Complementation 8	20180702_17h19m15s(Protocol GFP test may08 Run3, SampleID1 WT2, Well B3).fcs	WT	4	342	1	342	51	2.53403	44.8021
Periphilin Complementation 8	20180702_17h30m49s(Protocol GFP test may08 Run3, SampleID1 WT3, Well C3).fcs	WT	4	343	1	343	52.5	2.53529	44.7264
Periphilin Complementation 8	20180702_17h44m54s(Protocol GFP test may08 Run3, SampleID1 WT4, Well D2).fcs	WT	4	347	1	347	50.3	2.54033	44.4258
Periphilin Complementation 5	20180430_16h10m54s(Protocol GFP test may08 Run3, SampleID1 vYS, Well C3).fcs	vYS	4	1735	1	1735	10.4	3.2393	2.6904
Periphilin Complementation 7	20180625_16h06m22s(Protocol GFP test may08 Run3, SampleID1 vYS, Well C6).fcs	vYS	4	1354	1	1354	6.76	3.13162	9.12
Periphilin Complementation 8	20180702_17h40m43s(Protocol GFP test may08 Run3, SampleID1 vYS, Well C6).fcs	vYS	4	1161	1	1161	5.97	3.06483	13.1078
Periphilin Complementation 5	20180430_16h06m17s(Protocol GFP test may08 Run3, SampleID1 RK, Well C2).fcs	RK	4	1938	1	1938	7.66	3.28735	-0.178914
Periphilin Complementation 7	20180625_16h04m27s(Protocol GFP test may08 Run3, SampleID1 RK, Well C5).fcs	RK	4	1544	1	1544	4.48	3.18865	5.71483
Periphilin Complementation 8	20180702_17h37m35s(Protocol GFP test may08 Run3, SampleID1 RK, Well C5).fcs	RK	4	1257	1	1257	5.38	3.09934	11.0476
Periphilin Complementation 5	20180430_16h01m33s(Protocol GFP test may08 Run3, SampleID1 DENQ, Well C1).fcs	DENQ	4	685	1	685	60.2	2.83569	26.7898
Periphilin Complementation 7	20180625_16h02m25s(Protocol GFP test may08 Run3, SampleID1 DENQ, Well C4).fcs	DENQ	4	640	1	640	35.4	2.80618	28.5519
Periphilin Complementation 8	20180702_17h35m00s(Protocol GFP test may08 Run3, SampleID1 DENQ, Well C4).fcs	DENQ	4	508	1	508	27.6	2.70586	34.5418
Periphilin Complementation 5	20180503_17h17m56s(Protocol GFP test may08 Run3, SampleID1 WT1, Well A2).fcs	WT	7	155	1	155	98.6	2.19033	65.3241
Periphilin Complementation 5	20180503_17h49m38s(Protocol GFP test may08 Run3, SampleID1 WT2, Well B1).fcs	WT	7	143	1	143	99.1	2.15534	67.4137
Periphilin Complementation 7	20180628_15h36m34s(Protocol GFP test may08 Run3, SampleID1 WT1, Well A3).fcs	WT	7	120	1	120	96.6	2.07918	71.9609
Periphilin Complementation 7	20180628_15h50m30s(Protocol GFP test may08 Run3, SampleID1 WT2, Well B3).fcs	WT	7	106	1	106	98.2	2.02531	75.1777
Periphilin Complementation 7	20180628_15h59m36s(Protocol GFP test may08 Run3, SampleID1 WT3, Well C3).fcs	WT	7	93.9	1	93.9	97.9	1.97267	78.3209
Periphilin Complementation 7	20180628_16h09m50s(Protocol GFP test may08 Run3, SampleID1 WT4, Well D2).fcs	WT	7	109	1	109	98	2.03743	74.454
Periphilin Complementation 8	20180705_15h36m35s(Protocol GFP test may08 Run3, SampleID1 WT1, Well A3).fcs	WT	7	93.9	1	93.9	95.1	1.97267	78.3209
Periphilin Complementation 8	20180705_15h47m01s(Protocol GFP test may08 Run3, SampleID1 WT2, Well B3).fcs	WT	7	85	1	85	95.3	1.92942	80.9031
Periphilin Complementation 8	20180705_15h55m07s(Protocol GFP test may08 Run3, SampleID1 WT3, Well C3).fcs	WT	7	72.5	1	72.5	95.2	1.86034	85.0279
Periphilin Complementation 8	20180705_16h04m50s(Protocol GFP test may08 Run3, SampleID1 WT4, Well D2).fcs	WT	7	77	1	77	95.4	1.88649	83.4664
Periphilin Complementation 5	20180503_18h11m11s(Protocol GFP test may08 Run3, SampleID1 vYS, Well C3).fcs	vYS	7	1192	1	1192	28.1	3.07628	12.4245
Periphilin Complementation 7	20180628_16h07m18s(Protocol GFP test may08 Run3, SampleID1 vYS, Well C6).fcs	vYS	7	861	1	861	25.8	2.935	20.8599
Periphilin Complementation 8	20180705_16h02m38s(Protocol GFP test may08 Run3, SampleID1 vYS, Well C6).fcs	vYS	7	912	1	912	14	2.95999	19.3676
Periphilin Complementation 5	20180503_18h07m28s(Protocol GFP test may08 Run3, SampleID1 RK, Well C2).fcs	RK	7	1893	1	1893	9.21	3.27715	0.430315
Periphilin Complementation 7	20180628_16h04m44s(Protocol GFP test may08 Run3, SampleID1 RK, Well C5).fcs	RK	7	1303	1	1303	7.87	3.11494	10.1156
Periphilin Complementation 8	20180705_16h00m40s(Protocol GFP test may08 Run3, SampleID1 RK, Well C5).fcs	RK	7	1384	1	1384	4.64	3.14114	8.55172
Periphilin Complementation 5	20180503_18h04m29s(Protocol GFP test may08 Run3, SampleID1 DENQ, Well C1).fcs	DENQ	7	227	1	227	93.1	2.35603	55.4305
Periphilin Complementation 7	20180628_16h02m35s(Protocol GFP test may08 Run3, SampleID1 DENQ, Well C4).fcs	DENQ	7	209	1	209	85.5	2.32015	57.5729
Periphilin Complementation 8	20180705_15h58m54s(Protocol GFP test may08 Run3, SampleID1 DENQ, Well C4).fcs	DENQ	7	180	1	180	76.3	2.25527	61.4465
Periphilin Complementation 5	20180510_14h13m14s(Protocol GFP test may08 Run3, SampleID1 WT1, Well A2).fcs	WT	14	89.5	1	89.5	99.8	1.95182	79.5654
Periphilin Complementation 5	20180510_14h28m54s(Protocol GFP test may08 Run3, SampleID1 WT2, Well B2).fcs	WT	14	88.4	1	88.4	99.7	1.94645	79.8861
Periphilin Complementation 7	20180705_14h14m38s(Protocol GFP test may08 Run3, SampleID1 WT1, Well A2).fcs	WT	14	79.7	1	79.7	99.7	1.90146	82.5727
Periphilin Complementation 7	20180705_14h20m58s(Protocol GFP test may08 Run3, SampleID1 WT2, Well B2).fcs	WT	14	66.7	1	66.7	99.7	1.82413	87.1902
Periphilin Complementation 7	20180705_14h27m35s(Protocol GFP test may08 Run3, SampleID1 WT3, Well C2).fcs	WT	14	69.3	1	69.3	99.4	1.84073	86.1985
Periphilin Complementation 7	20180705_14h34m07s(Protocol GFP test may08 Run3, SampleID1 WT4, Well D1).fcs	WT	14	62	1	62	99.7	1.79239	89.085
Periphilin Complementation 8	20180712_14h48m08s(Protocol GFP test may08 Run3, SampleID1 WT1, Well A3).fcs	WT	14	123	2	61.5	99.5	1.78888	89.295
Periphilin Complementation 8	20180712_14h59m25s(Protocol GFP test may08 Run3, SampleID1 WT2, Well B3).fcs	WT	14	130	2	65	99.5	1.81291	87.8597
Periphilin Complementation 8	20180712_15h10m21s(Protocol GFP test may08 Run3, SampleID1 WT3, Well C3).fcs	WT	14	129	2	64.5	98.9	1.80956	88.0599
Periphilin Complementation 8	20180712_15h19m11s(Protocol GFP test may08 Run3, SampleID1 WT4, Well D2).fcs	WT	14	134	2	67	99.3	1.82607	87.0738
Periphilin Complementation 5	20180510_14h45m38s(Protocol GFP test may08 Run3, SampleID1 vYS, Well C3).fcs	vYS	14	356	1	356	77.2	2.55145	43.7618
Periphilin Complementation 7	20180705_14h32m24s(Protocol GFP test may08 Run3, SampleID1 vYS, Well C5).fcs	vYS	14	327	1	327	66.3	2.51455	45.9652
Periphilin Complementation 8	20180712_15h16m39s(Protocol GFP test may08 Run3, SampleID1 vYS, Well C6).fcs	vYS	14	670	2	335	70.6	2.52504	45.3384
Periphilin Complementation 5	20180510_14h43m00s(Protocol GFP test may08 Run3, SampleID1 RK, Well C2).fcs	RK	14	902	1	902	40	2.95521	19.6535
Periphilin Complementation 7	20180705_14h30m52s(Protocol GFP test may08 Run3, SampleID1 RK, Well C4).fcs	RK	14	695	1	695	32.3	2.84198	26.414
Periphilin Complementation 8	20180712_15h14m26s(Protocol GFP test may08 Run3, SampleID1 RK, Well C5).fcs	RK	14	1607	2	803.5	34.4	2.90499	22.6522
Periphilin Complementation 5	20180510_14h40m14s(Protocol GFP test may08 Run3, SampleID1 DENQ, Well C1).fcs	DENQ	14	109	1	109	98.3	2.03743	74.454
Periphilin Complementation 7	20180705_14h29m14s(Protocol GFP test may08 Run3, SampleID1 DENQ, Well C3).fcs	DENQ	14	101	1	101	98	2.00432	76.4307
Periphilin Complementation 8	20180712_15h12m19s(Protocol GFP test may08 Run3, SampleID1 DENQ, Well C4).fcs	DENQ	14	191	2	95.5	98.8	1.98	77.8828
Periphilin Complementation 5	20180517_14h21m49s(Protocol GFP test may08 Run3, SampleID1 WT1, Well A2).fcs	WT	21	76.6	1	76.6	99.8	1.88423	83.6014
Periphilin Complementation 5	20180517_14h33m09s(Protocol GFP test may08 Run3, SampleID1 WT2, Well B2).fcs	WT	21	80.5	1	80.5	99.7	1.9058	82.3137
Periphilin Complementation 7	20180712_13h38m50s(Protocol GFP test may08 Run3, SampleID1 WT1, Well A3).fcs	WT	21	126	2	63	99.9	1.79934	88.6701
Periphilin Complementation 7	20180712_13h54m38s(Protocol GFP test may08 Run3, SampleID1 WT2, Well B3).fcs	WT	21	117	2	58.5	99.9	1.76716	90.5918
Periphilin Complementation 7	20180712_14h08m02s(Protocol GFP test may08 Run3, SampleID1 WT3, Well C3).fcs	WT	21	118	2	59	99.6	1.77085	90.3711
Periphilin Complementation 7	20180712_14h23m15s(Protocol GFP test may08 Run3, SampleID1 WT4, Well D2).fcs	WT	21	104	2	52	99.9	1.716	93.6461
Periphilin Complementation 8	20180719_14h13m57s(Protocol GFP test may08 Run3, SampleID1 WT1, Well A3).fcs	WT	21	113	2	56.5	99.6	1.75205	91.4939
Periphilin Complementation 8	20180719_14h28m46s(Protocol GFP test may08 Run3, SampleID1 WT2, Well B3).fcs	WT	21	101	2	50.5	99.6	1.70329	94.4052
Periphilin Complementation 8	20180719_14h41m38s(Protocol GFP test may08 Run3, SampleID1 WT3, Well C3).fcs	WT	21	109	2	54.5	99.2	1.7364	92.4285
Periphilin Complementation 8	20180719_14h57m01s(Protocol GFP test may08 Run3, SampleID1 WT4, Well D2).fcs	WT	21	105	2	52.5	99.4	1.72016	93.398
Periphilin Complementation 5	20180517_14h44m21s(Protocol GFP test may08 Run3, SampleID1 vYS, Well C3).fcs	vYS	21	262	1	262	87	2.4183	51.7121
Periphilin Complementation 7	20180712_14h19m35s(Protocol GFP test may08 Run3, SampleID1 vYS, Well C6).fcs	vYS	21	886	2	443	51.9	2.6464	38.0921
Periphilin Complementation 8	20180719_14h53m06s(Protocol GFP test may08 Run3, SampleID1 vYS, Well C6).fcs	vYS	21	464	2	232	79.6	2.36549	54.8655
Periphilin Complementation 5	20180517_14h42m33s(Protocol GFP test may08 Run3, SampleID1 RK, Well C2).fcs	RK	21	828	1	828	44.9	2.91803	21.8733
Periphilin Complementation 7	20180712_14h16m21s(Protocol GFP test may08 Run3, SampleID1 RK, Well C5).fcs	RK	21	1627	2	813.5	29.3	2.91036	22.3315
Periphilin Complementation 8	20180719_14h48m57s(Protocol GFP test may08 Run3, SampleID1 RK, Well C5).fcs	RK	21	1157	2	578.5	43.6	2.7623	31.1718
Periphilin Complementation 5	20180517_14h40m27s(Protocol GFP test may08 Run3, SampleID1 DENQ, Well C1).fcs	DENQ	21	87.4	1	87.4	99.4	1.94151	80.1811
Periphilin Complementation 7	20180712_14h12m11s(Protocol GFP test may08 Run3, SampleID1 DENQ, Well C4).fcs	DENQ	21	168	2	84	98.9	1.92428	81.21
Periphilin Complementation 8	20180719_14h45m37s(Protocol GFP test may08 Run3, SampleID1 DENQ, Well C4).fcs	DENQ	21	154	2	77	99.2	1.88649	83.4664

## Sheet: Fig. 6B
SAMPLE	Experiment	Day	GeoMean	log10GFP	mean(log10(geomeanC,KO)	mean(log10(geomeanC,D3)	m	b	linear transform so that log(geomeanKO)=0 and log(geomeanD3)=100; y=mx+b, m=-100/(R2-S2), b=100R2/(R2-S2)	mx+b
20181130_17h32m05s(Protocol GFP test may08 Run3, SampleID1 D3, Well A1).fcs	WT HeLa	0	57.5	1.75967	3.52771	1.84771	-59.5238	209.983	105.241	105.241
20190111_16h16m39s(Protocol GFP test may08 Run3, SampleID1 D3, Well A1).fcs	WT HeLa	0	72.1	1.85794
20190111_16h23m06s(Protocol GFP test may08 Run3, SampleID1 D3 100119, Well A3).fcs	WT HeLa	0	68.9	1.83822
20181130_17h34m03s(Protocol GFP test may08 Run3, SampleID1 Peri KO, Well A2).fcs	Peri KO	0	3442	3.53681
20190111_16h19m59s(Protocol GFP test may08 Run3, SampleID1 Peri KO, Well A2).fcs	Peri KO	0	3416	3.53352
20190111_16h25m03s(Protocol GFP test may08 Run3, SampleID1 Peri KO 100119, Well A4).fcs	Peri KO	0	3054	3.48487
20181130_17h34m03s(Protocol GFP test may08 Run3, SampleID1 Peri KO, Well A2).fcs	WT	0	3442	3.53681					-0.541699
20190111_16h19m59s(Protocol GFP test may08 Run3, SampleID1 Peri KO, Well A2).fcs	WT	0	3416	3.53352					-0.345687
20190111_16h25m03s(Protocol GFP test may08 Run3, SampleID1 Peri KO 100119, Well A4).fcs	WT	0	3054	3.48487					2.55008
20181130_17h34m03s(Protocol GFP test may08 Run3, SampleID1 Peri KO, Well A2).fcs	FUS_Cterm	0	3442	3.53681					-0.541699
20190111_16h19m59s(Protocol GFP test may08 Run3, SampleID1 Peri KO, Well A2).fcs	FUS_Cterm	0	3416	3.53352					-0.345687
20190111_16h25m03s(Protocol GFP test may08 Run3, SampleID1 Peri KO 100119, Well A4).fcs	FUS_Cterm	0	3054	3.48487					2.55008
20181130_17h34m03s(Protocol GFP test may08 Run3, SampleID1 Peri KO, Well A2).fcs	REF_RBD	0	3442	3.53681					-0.541699
20190111_16h19m59s(Protocol GFP test may08 Run3, SampleID1 Peri KO, Well A2).fcs	REF_RBD	0	3416	3.53352					-0.345687
20190111_16h25m03s(Protocol GFP test may08 Run3, SampleID1 Peri KO 100119, Well A4).fcs	REF_RBD	0	3054	3.48487					2.55008
20181130_17h34m03s(Protocol GFP test may08 Run3, SampleID1 Peri KO, Well A2).fcs	YBX3_RBD	0	3442	3.53681					-0.541699
20190111_16h19m59s(Protocol GFP test may08 Run3, SampleID1 Peri KO, Well A2).fcs	YBX3_RBD	0	3416	3.53352					-0.345687
20190111_16h25m03s(Protocol GFP test may08 Run3, SampleID1 Peri KO 100119, Well A4).fcs	YBX3_RBD	0	3054	3.48487					2.55008
20181204_18h50m17s(Protocol GFP test may08 Run3, SampleID1 821, Well A3).fcs	WT	4	493	2.69285					49.6943
20190111_16h34m20s(Protocol GFP test may08 Run3, SampleID1 821, Well B3).fcs	WT	4	607	2.78319					44.3168
20190114_16h27m31s(Protocol GFP test may08 Run3, SampleID1 821, Well B3).fcs	WT	4	625	2.79588					43.5613
20181204_18h43m42s(Protocol GFP test may08 Run3, SampleID1 D3, Well A1).fcs	WT HeLa	4	69.7	1.84323
20190111_16h27m19s(Protocol GFP test may08 Run3, SampleID1 D3, Well B1).fcs	WT HeLa	4	92.3	1.9652
20190114_16h19m11s(Protocol GFP test may08 Run3, SampleID1 D3, Well B1).fcs	WT HeLa	4	71.9	1.85673
20181204_19h02m54s(Protocol GFP test may08 Run3, SampleID1 FUS_Cterm, Well A6).fcs	FUS_Cterm	4	1437	3.15746					22.0389
20190114_16h39m59s(Protocol GFP test may08 Run3, SampleID1 FUS_Cterm, Well B6).fcs	FUS_Cterm	4	1468	3.16673					21.4872
20190111_16h46m49s(Protocol GFP test may08 Run3, SampleID1 FUS-Cterm, Well B6).fcs	FUS_Cterm	4	1710	3.233					17.5425
20190111_16h31m29s(Protocol GFP test may08 Run3, SampleID1 Peri KO, Well B2).fcs	Peri KO	4	4747	3.67642
20190114_16h23m21s(Protocol GFP test may08 Run3, SampleID1 Peri KO, Well B2).fcs	Peri KO	4	2443	3.38792
20181204_18h47m52s(Protocol GFP test may08 Run3, SampleID1 PeriKO, Well A2).fcs	Peri KO	4	3486	3.54233
20181204_18h54m26s(Protocol GFP test may08 Run3, SampleID1 REF_RBD, Well A4).fcs	REF_RBD	4	1373	3.13767					23.2167
20190111_16h38m30s(Protocol GFP test may08 Run3, SampleID1 REF_RBD, Well B4).fcs	REF_RBD	4	1935	3.28668					14.347
20190114_16h31m40s(Protocol GFP test may08 Run3, SampleID1 REF_RBD, Well B4).fcs	REF_RBD	4	2200	3.34242					11.029
20181204_18h58m36s(Protocol GFP test may08 Run3, SampleID1 YBX3_RBD, Well A5).fcs	YBX3_RBD	4	1162	3.06521					27.53
20190111_16h42m39s(Protocol GFP test may08 Run3, SampleID1 YBX3_RBD, Well B5).fcs	YBX3_RBD	4	1674	3.22376					18.0926
20190114_16h35m50s(Protocol GFP test may08 Run3, SampleID1 YBX3_RBD, Well B5).fcs	YBX3_RBD	4	1406	3.14799					22.6027
20181207_14h28m25s(Protocol GFP test may08 Run3, SampleID1 821, Well A3).fcs	WT	7	165	2.21748					77.9897
20190114_16h03m03s(Protocol GFP test may08 Run3, SampleID1 821, Well A3).fcs	WT	7	241	2.38202					68.1961
20181207_14h19m56s(Protocol GFP test may08 Run3, SampleID1 D3, Well A1).fcs	WT HeLa	7	67.5	1.8293
20190114_15h55m27s(Protocol GFP test may08 Run3, SampleID1 D3, Well A1).fcs	WT HeLa	7	75.5	1.87795
20181207_14h39m36s(Protocol GFP test may08 Run3, SampleID1 FUS_Cterm, Well A6).fcs	FUS_Cterm	7
20181207_15h15m01s(Protocol GFP test may08 Run3, SampleID1 FUS_Cterm, Well A6).fcs	FUS_Cterm	7	2018	3.30492					13.2613
20190114_16h15m02s(Protocol GFP test may08 Run3, SampleID1 FUS_Cterm, Well A6).fcs	FUS_Cterm	7	1633	3.21299					18.7336
20181207_14h24m06s(Protocol GFP test may08 Run3, SampleID1 Peri KO, Well A2).fcs	Peri KO	7	3747	3.57368
20190114_15h59m37s(Protocol GFP test may08 Run3, SampleID1 Peri KO, Well A2).fcs	Peri KO	7	3060	3.48572
20190114_16h07m20s(Protocol GFP test may08 Run3, SampleID1 REF_RBD, Well A4).fcs	REF_RBD	7	2676	3.42749					5.96573
20181207_14h35m27s(Protocol GFP test may08 Run3, SampleID1 YBX3_RBD, Well A5).fcs	YBX3_RBD	7	1629	3.21192					18.797
20190114_16h10m52s(Protocol GFP test may08 Run3, SampleID1 YBX3_RBD, Well A5).fcs	YBX3_RBD	7	1853	3.26788					15.4664
20181214_14h22m54s(Protocol GFP test may08 Run3, SampleID1 821, Well A3).fcs	WT	14	110	2.04139					88.4713
20190121_16h02m52s(Protocol GFP test may08 Run3, SampleID1 821, Well A3).fcs	WT	14	120	2.07918					86.222
20190124_15h22m52s(Protocol GFP test may08 Run3, SampleID1 821, Well A3).fcs	WT	14	121	2.08279					86.0075
20190121_15h57m08s(Protocol GFP test may08 Run3, SampleID1 D3, Well A1).fcs	WT HeLa	14	83.9	1.92376
20190124_15h17m56s(Protocol GFP test may08 Run3, SampleID1 D3, Well A1).fcs	WT HeLa	14	60.4	1.78104
20181214_14h30m34s(Protocol GFP test may08 Run3, SampleID1 FUS_Cterm, Well A6).fcs	FUS_Cterm	14	2700	3.43136					5.73492
20190121_16h14m21s(Protocol GFP test may08 Run3, SampleID1 FUS_Cterm, Well A6).fcs	FUS_Cterm	14	2583	3.41212					6.88012
20190124_15h33m42s(Protocol GFP test may08 Run3, SampleID1 FUS_Cterm, Well A6).fcs	FUS_Cterm	14	1448	3.16077					21.8418
20190121_16h00m19s(Protocol GFP test may08 Run3, SampleID1 PeriKO, Well A2).fcs	Peri KO	14	3247	3.51148
20190124_15h20m40s(Protocol GFP test may08 Run3, SampleID1 PeriKO, Well A2).fcs	Peri KO	14	3390	3.5302
20181214_14h25m35s(Protocol GFP test may08 Run3, SampleID1 REF_RBD, Well A4).fcs	REF_RBD	14	2708	3.43265					5.65843
20190121_16h06m51s(Protocol GFP test may08 Run3, SampleID1 REF_RBD, Well A4).fcs	REF_RBD	14	2477	3.39393					7.96336
20190124_15h27m01s(Protocol GFP test may08 Run3, SampleID1 REF_RBD, Well A4).fcs	REF_RBD	14	2955	3.47056					3.40196
20181214_14h28m01s(Protocol GFP test may08 Run3, SampleID1 YBX3_RBD, Well A5).fcs	YBX3_RBD	14	1305	3.11561					24.5298
20190121_16h10m51s(Protocol GFP test may08 Run3, SampleID1 YBX3_RBD, Well A5).fcs	YBX3_RBD	14	662	2.82086					42.0746
20190124_15h29m31s(Protocol GFP test may08 Run3, SampleID1 YBX3_RBD, Well A5).fcs	YBX3_RBD	14	914	2.96095					33.736
20181221_15h22m07s(Protocol GFP test may08 Run3, SampleID1 821, Well A3).fcs	WT	21	116	2.06446					87.0984
20190128_16h17m27s(Protocol GFP test may08 Run3, SampleID1 821, Well A3).fcs	WT	21	139	2.14301					82.4224
20190131_15h04m37s(Protocol GFP test may08 Run3, SampleID1 821, Well A3).fcs	WT	21	145	2.16137					81.3299
20181221_15h15m12s(Protocol GFP test may08 Run3, SampleID1 D3, Well A1).fcs	WT HeLa	21	71.9	1.85673
20190128_16h11m11s(Protocol GFP test may08 Run3, SampleID1 D3, Well A1).fcs	WT HeLa	21	65.7	1.81757
20190131_14h57m49s(Protocol GFP test may08 Run3, SampleID1 D3, Well A1).fcs	WT HeLa	21	65	1.81291
20181221_15h34m37s(Protocol GFP test may08 Run3, SampleID1 FUS_Cterm, Well A6).fcs	FUS_Cterm	21	1731	3.2383					17.227
20190128_16h27m28s(Protocol GFP test may08 Run3, SampleID1 FUS_Cterm, Well A6).fcs	FUS_Cterm	21	1203	3.08027					26.6336
20190131_15h14m15s(Protocol GFP test may08 Run3, SampleID1 FUS_Cterm, Well A6).fcs	FUS_Cterm	21	1150	3.0607					27.7984
20181221_15h19m21s(Protocol GFP test may08 Run3, SampleID1 PeriKO, Well A2).fcs	Peri KO	21	3482	3.54183
20190128_16h14m52s(Protocol GFP test may08 Run3, SampleID1 PeriKO, Well A2).fcs	Peri KO	21	3005	3.47784
20190131_15h01m57s(Protocol GFP test may08 Run3, SampleID1 PeriKO, Well A2).fcs	Peri KO	21	3781	3.57761
20181221_15h26m17s(Protocol GFP test may08 Run3, SampleID1 REF_RBD, Well A4).fcs	REF_RBD	21	1901	3.27898					14.8053
20190128_16h21m10s(Protocol GFP test may08 Run3, SampleID1 REF_RBD, Well A4).fcs	REF_RBD	21	3092	3.49024					2.23041
20190131_15h07m31s(Protocol GFP test may08 Run3, SampleID1 REF_RBD, Well A4).fcs	REF_RBD	21	1877	3.27346					15.1337
20181221_15h30m27s(Protocol GFP test may08 Run3, SampleID1 YBX3_RBD, Well A5).fcs	YBX3_RBD	21	690	2.83885					41.0037
20190128_16h23m59s(Protocol GFP test may08 Run3, SampleID1 YBX3_RBD, Well A5).fcs	YBX3_RBD	21	350	2.54407					58.5502
20190131_15h11m40s(Protocol GFP test may08 Run3, SampleID1 YBX3_RBD, Well A5).fcs	YBX3_RBD	21	450	2.65321					52.0535

## Sheet: Fig. 6C
ExperimentTitle	Sample	Experiment	DaysPost-transduction	GeometricMean	CorrectionFactor (From Instrument Upgrade)	GeometricMeanCorrected	PercentRepressed	log10(Geometric Mean Corrected)	mx + b (m, b from Fig. 2C)
Periphilin Complementation 5	20180430_15h18m46s(Protocol GFP test may08 Run3, SampleID1 WT1, Well A2).fcs	WT	4	529	1	529	79.1	2.72346	33.4913
Periphilin Complementation 5	20180430_15h39m10s(Protocol GFP test may08 Run3, SampleID1 WT2, Well B1).fcs	WT	4	652	1	652	64.9	2.81425	28.0702
Periphilin Complementation 7	20180625_15h45m22s(Protocol GFP test may08 Run3, SampleID1 WT1, Well A3).fcs	WT	4	485	1	485	54.8	2.68574	35.7432
Periphilin Complementation 7	20180625_15h53m01s(Protocol GFP test may08 Run3, SampleID1 WT2, Well B3).fcs	WT	4	472	1	472	58.1	2.67394	36.4478
Periphilin Complementation 7	20180625_16h00m25s(Protocol GFP test may08 Run3, SampleID1 WT3, Well C3).fcs	WT	4	464	1	464	60.4	2.66652	36.8911
Periphilin Complementation 7	20180625_16h08m10s(Protocol GFP test may08 Run3, SampleID1 WT4, Well D2).fcs	WT	4	439	1	439	62.9	2.64246	38.3273
Periphilin Complementation 8	20180702_17h06m01s(Protocol GFP test may08 Run3, SampleID1 WT1, Well A3).fcs	WT	4	378	1	378	45.6	2.57749	42.2068
Periphilin Complementation 8	20180702_17h19m15s(Protocol GFP test may08 Run3, SampleID1 WT2, Well B3).fcs	WT	4	342	1	342	51	2.53403	44.8021
Periphilin Complementation 8	20180702_17h30m49s(Protocol GFP test may08 Run3, SampleID1 WT3, Well C3).fcs	WT	4	343	1	343	52.5	2.53529	44.7264
Periphilin Complementation 8	20180702_17h44m54s(Protocol GFP test may08 Run3, SampleID1 WT4, Well D2).fcs	WT	4	347	1	347	50.3	2.54033	44.4258
Periphilin Complementation 5	20180430_16h34m44s(Protocol GFP test may08 Run3, SampleID1 SUP YS, Well D4).fcs	SUP YS	4	1642	1	1642	9.58	3.21537	4.11904
Periphilin Complementation 7	20180625_16h16m54s(Protocol GFP test may08 Run3, SampleID1 SUP YS, Well D6).fcs	SUP YS	4	1572	1	1572	4.37	3.19645	5.24878
Periphilin Complementation 8	20180702_17h57m02s(Protocol GFP test may08 Run3, SampleID1 SUP YS, Well D6).fcs	SUP YS	4	1145	1	1145	5.87	3.05881	13.4677
Periphilin Complementation 5	20180430_16h29m38s(Protocol GFP test may08 Run3, SampleID1 SUP, Well D3).fcs	SUP	4	1744	1	1744	9.08	3.24155	2.55623
Periphilin Complementation 7	20180625_16h14m45s(Protocol GFP test may08 Run3, SampleID1 SUP, Well D5).fcs	SUP	4	1455	1	1455	5.92	3.16286	7.25441
Periphilin Complementation 8	20180702_17h55m11s(Protocol GFP test may08 Run3, SampleID1 SUP, Well D5).fcs	SUP	4	1168	1	1168	6.06	3.06744	12.9519
Periphilin Complementation 5	20180430_16h25m03s(Protocol GFP test may08 Run3, SampleID1 FUS YS, Well D2).fcs	FUS YS	4	1939	1	1939	7.32	3.28758	-0.192291
Periphilin Complementation 7	20180625_16h12m15s(Protocol GFP test may08 Run3, SampleID1 FUS YS, Well D4).fcs	FUS YS	4	1522	1	1522	4.93	3.18241	6.08698
Periphilin Complementation 8	20180702_17h51m27s(Protocol GFP test may08 Run3, SampleID1 FUS YS, Well D4).fcs	FUS YS	4	1131	1	1131	6.33	3.05346	13.7867
Periphilin Complementation 5	20180430_16h19m12s(Protocol GFP test may08 Run3, SampleID1 FUS, Well D1).fcs	FUS	4	1925	1	1925	5.54	3.28443	-0.00437969
Periphilin Complementation 7	20180625_16h10m23s(Protocol GFP test may08 Run3, SampleID1 FUS, Well D3).fcs	FUS	4	1481	1	1481	5.36	3.17056	6.79512
Periphilin Complementation 8	20180702_17h48m02s(Protocol GFP test may08 Run3, SampleID1 FUS, Well D3).fcs	FUS	4	1240	1	1240	5.01	3.09342	11.4007
Periphilin Complementation 5	20180503_17h17m56s(Protocol GFP test may08 Run3, SampleID1 WT1, Well A2).fcs	WT	7	155	1	155	98.6	2.19033	65.3241
Periphilin Complementation 5	20180503_17h49m38s(Protocol GFP test may08 Run3, SampleID1 WT2, Well B1).fcs	WT	7	143	1	143	99.1	2.15534	67.4137
Periphilin Complementation 7	20180628_15h36m34s(Protocol GFP test may08 Run3, SampleID1 WT1, Well A3).fcs	WT	7	120	1	120	96.6	2.07918	71.9609
Periphilin Complementation 7	20180628_15h50m30s(Protocol GFP test may08 Run3, SampleID1 WT2, Well B3).fcs	WT	7	106	1	106	98.2	2.02531	75.1777
Periphilin Complementation 7	20180628_15h59m36s(Protocol GFP test may08 Run3, SampleID1 WT3, Well C3).fcs	WT	7	93.9	1	93.9	97.9	1.97267	78.3209
Periphilin Complementation 7	20180628_16h09m50s(Protocol GFP test may08 Run3, SampleID1 WT4, Well D2).fcs	WT	7	109	1	109	98	2.03743	74.454
Periphilin Complementation 8	20180705_15h36m35s(Protocol GFP test may08 Run3, SampleID1 WT1, Well A3).fcs	WT	7	93.9	1	93.9	95.1	1.97267	78.3209
Periphilin Complementation 8	20180705_15h47m01s(Protocol GFP test may08 Run3, SampleID1 WT2, Well B3).fcs	WT	7	85	1	85	95.3	1.92942	80.9031
Periphilin Complementation 8	20180705_15h55m07s(Protocol GFP test may08 Run3, SampleID1 WT3, Well C3).fcs	WT	7	72.5	1	72.5	95.2	1.86034	85.0279
Periphilin Complementation 8	20180705_16h04m50s(Protocol GFP test may08 Run3, SampleID1 WT4, Well D2).fcs	WT	7	77	1	77	95.4	1.88649	83.4664
Periphilin Complementation 5	20180503_18h30m29s(Protocol GFP test may08 Run3, SampleID1 SUP YS, Well D4).fcs	SUP YS	7	2150	1	2150	3.56	3.33244	-2.87091
Periphilin Complementation 7	20180628_16h21m48s(Protocol GFP test may08 Run3, SampleID1 SUP YS, Well D6).fcs	SUP YS	7	1370	1	1370	4.12	3.13672	8.81537
Periphilin Complementation 8	20180705_16h15m27s(Protocol GFP test may08 Run3, SampleID1 SUP YS, Well D6).fcs	SUP YS	7	1394	1	1394	3.26	3.14426	8.36502
Periphilin Complementation 5	20180503_18h26m36s(Protocol GFP test may08 Run3, SampleID1 SUP, Well D3).fcs	SUP	7	1803	1	1803	10.9	3.256	1.69347
Periphilin Complementation 7	20180628_16h19m04s(Protocol GFP test may08 Run3, SampleID1 SUP, Well D5).fcs	SUP	7	1076	1	1076	12.7	3.03181	15.0794
Periphilin Complementation 8	20180705_16h12m49s(Protocol GFP test may08 Run3, SampleID1 SUP , Well D5).fcs	SUP	7	1117	1	1117	6.75	3.04805	14.1097
Periphilin Complementation 5	20180503_18h22m28s(Protocol GFP test may08 Run3, SampleID1 FUS YS, Well D2).fcs	FUS YS	7	2292	1	2292	3.2	3.36021	-4.52942
Periphilin Complementation 7	20180628_16h16m03s(Protocol GFP test may08 Run3, SampleID1 FUS YS, Well D4).fcs	FUS YS	7	1293	1	1293	5.18	3.1116	10.3154
Periphilin Complementation 8	20180705_16h10m09s(Protocol GFP test may08 Run3, SampleID1 FUS YS, Well D4).fcs	FUS YS	7	1441	1	1441	3.19	3.15866	7.50513
Periphilin Complementation 5	20180503_18h19m07s(Protocol GFP test may08 Run3, SampleID1 FUS, Well D1).fcs	FUS	7	1970	1	1970	6.43	3.29447	-0.603597
Periphilin Complementation 7	20180628_16h12m38s(Protocol GFP test may08 Run3, SampleID1 FUS, Well D3).fcs	FUS	7	1324	1	1324	7.04	3.12189	9.70102
Periphilin Complementation 8	20180705_16h07m18s(Protocol GFP test may08 Run3, SampleID1 FUS, Well D3).fcs	FUS	7	1416	1	1416	3.86	3.15106	7.95897
Periphilin Complementation 5	20180510_14h13m14s(Protocol GFP test may08 Run3, SampleID1 WT1, Well A2).fcs	WT	14	89.5	1	89.5	99.8	1.95182	79.5654
Periphilin Complementation 5	20180510_14h28m54s(Protocol GFP test may08 Run3, SampleID1 WT2, Well B2).fcs	WT	14	88.4	1	88.4	99.7	1.94645	79.8861
Periphilin Complementation 7	20180705_14h14m38s(Protocol GFP test may08 Run3, SampleID1 WT1, Well A2).fcs	WT	14	79.7	1	79.7	99.7	1.90146	82.5727
Periphilin Complementation 7	20180705_14h20m58s(Protocol GFP test may08 Run3, SampleID1 WT2, Well B2).fcs	WT	14	66.7	1	66.7	99.7	1.82413	87.1902
Periphilin Complementation 7	20180705_14h27m35s(Protocol GFP test may08 Run3, SampleID1 WT3, Well C2).fcs	WT	14	69.3	1	69.3	99.4	1.84073	86.1985
Periphilin Complementation 7	20180705_14h34m07s(Protocol GFP test may08 Run3, SampleID1 WT4, Well D1).fcs	WT	14	62	1	62	99.7	1.79239	89.085
Periphilin Complementation 8	20180712_14h48m08s(Protocol GFP test may08 Run3, SampleID1 WT1, Well A3).fcs	WT	14	123	2	61.5	99.5	1.78888	89.295
Periphilin Complementation 8	20180712_14h59m25s(Protocol GFP test may08 Run3, SampleID1 WT2, Well B3).fcs	WT	14	130	2	65	99.5	1.81291	87.8597
Periphilin Complementation 8	20180712_15h10m21s(Protocol GFP test may08 Run3, SampleID1 WT3, Well C3).fcs	WT	14	129	2	64.5	98.9	1.80956	88.0599
Periphilin Complementation 8	20180712_15h19m11s(Protocol GFP test may08 Run3, SampleID1 WT4, Well D2).fcs	WT	14	134	2	67	99.3	1.82607	87.0738
Periphilin Complementation 5	20180510_14h59m45s(Protocol GFP test may08 Run3, SampleID1 SUP YS, Well D4).fcs	SUP YS	14	2740	1	2740	2.01	3.43775	-9.15908
Periphilin Complementation 7	20180705_14h40m39s(Protocol GFP test may08 Run3, SampleID1 SUP YS, Well D5).fcs	SUP YS	14	1658	1	1658	2.69	3.21958	3.86758
Periphilin Complementation 8	20180712_15h27m31s(Protocol GFP test may08 Run3, SampleID1 SUP YS, Well D6).fcs	SUP YS	14	4250	2	2125	2.74	3.32736	-2.56762
Periphilin Complementation 5	20180510_14h56m45s(Protocol GFP test may08 Run3, SampleID1 SUP, Well D3).fcs	SUP	14	1287	1	1287	26.8	3.10958	10.436
Periphilin Complementation 7	20180705_14h38m57s(Protocol GFP test may08 Run3, SampleID1 SUP, Well D4).fcs	SUP	14	672	1	672	34.7	2.82737	27.2867
Periphilin Complementation 8	20180712_15h25m30s(Protocol GFP test may08 Run3, SampleID1 SUP, Well D5).fcs	SUP	14	1655	2	827.5	30.6	2.91777	21.889
Periphilin Complementation 5	20180510_14h54m05s(Protocol GFP test may08 Run3, SampleID1 FUS YS, Well D2).fcs	FUS YS	14	2135	1	2135	3.06	3.3294	-2.68936
Periphilin Complementation 7	20180705_14h37m28s(Protocol GFP test may08 Run3, SampleID1 FUS YS, Well D3).fcs	FUS YS	14	1783	1	1783	2.58	3.25115	1.98273
Periphilin Complementation 8	20180712_15h23m14s(Protocol GFP test may08 Run3, SampleID1 FUS YS, Well D4).fcs	FUS YS	14	3732	2	1866	3.91	3.27091	0.802843
Periphilin Complementation 5	20180510_14h51m10s(Protocol GFP test may08 Run3, SampleID1 FUS, Well D1).fcs	FUS	14	1432	1	1432	21.8	3.15594	7.6676
Periphilin Complementation 7	20180705_14h35m48s(Protocol GFP test may08 Run3, SampleID1 FUS, Well D2).fcs	FUS	14	847	1	847	25.1	2.92788	21.285
Periphilin Complementation 8	20180712_15h21m17s(Protocol GFP test may08 Run3, SampleID1 FUS, Well D3).fcs	FUS	14	2058	2	1029	23.5	3.01242	16.2376
Periphilin Complementation 5	20180517_14h21m49s(Protocol GFP test may08 Run3, SampleID1 WT1, Well A2).fcs	WT	21	76.6	1	76.6	99.8	1.88423	83.6014
Periphilin Complementation 5	20180517_14h33m09s(Protocol GFP test may08 Run3, SampleID1 WT2, Well B2).fcs	WT	21	80.5	1	80.5	99.7	1.9058	82.3137
Periphilin Complementation 7	20180712_13h38m50s(Protocol GFP test may08 Run3, SampleID1 WT1, Well A3).fcs	WT	21	126	2	63	99.9	1.79934	88.6701
Periphilin Complementation 7	20180712_13h54m38s(Protocol GFP test may08 Run3, SampleID1 WT2, Well B3).fcs	WT	21	117	2	58.5	99.9	1.76716	90.5918
Periphilin Complementation 7	20180712_14h08m02s(Protocol GFP test may08 Run3, SampleID1 WT3, Well C3).fcs	WT	21	118	2	59	99.6	1.77085	90.3711
Periphilin Complementation 7	20180712_14h23m15s(Protocol GFP test may08 Run3, SampleID1 WT4, Well D2).fcs	WT	21	104	2	52	99.9	1.716	93.6461
Periphilin Complementation 8	20180719_14h13m57s(Protocol GFP test may08 Run3, SampleID1 WT1, Well A3).fcs	WT	21	113	2	56.5	99.6	1.75205	91.4939
Periphilin Complementation 8	20180719_14h28m46s(Protocol GFP test may08 Run3, SampleID1 WT2, Well B3).fcs	WT	21	101	2	50.5	99.6	1.70329	94.4052
Periphilin Complementation 8	20180719_14h41m38s(Protocol GFP test may08 Run3, SampleID1 WT3, Well C3).fcs	WT	21	109	2	54.5	99.2	1.7364	92.4285
Periphilin Complementation 8	20180719_14h57m01s(Protocol GFP test may08 Run3, SampleID1 WT4, Well D2).fcs	WT	21	105	2	52.5	99.4	1.72016	93.398
Periphilin Complementation 5	20180517_14h53m29s(Protocol GFP test may08 Run3, SampleID1 SUP YS, Well D4).fcs	SUP YS	21	2447	1	2447	2.63	3.38863	-6.22634
Periphilin Complementation 7	20180712_14h37m06s(Protocol GFP test may08 Run3, SampleID1 SUP YS, Well D6).fcs	SUP YS	21	2900	2	1450	10.3	3.16137	7.34367
Periphilin Complementation 8	20180719_15h11m35s(Protocol GFP test may08 Run3, SampleID1 SUP YS, Well D6).fcs	SUP YS	21	2599	2	1299.5	12.3	3.11378	10.1854
Periphilin Complementation 5	20180517_14h51m26s(Protocol GFP test may08 Run3, SampleID1 SUP, Well D3).fcs	SUP	21	785	1	785	48.4	2.89487	23.2562
Periphilin Complementation 7	20180712_14h33m42s(Protocol GFP test may08 Run3, SampleID1 SUP, Well D5).fcs	SUP	21	1210	2	605	39.1	2.78176	30.0103
Periphilin Complementation 8	20180719_15h08m05s(Protocol GFP test may08 Run3, SampleID1 SUP, Well D5).fcs	SUP	21	930	2	465	56.5	2.66745	36.8353
Periphilin Complementation 5	20180517_14h49m38s(Protocol GFP test may08 Run3, SampleID1 FUS YS, Well D2).fcs	FUS YS	21	2766	1	2766	1.9	3.44185	-9.40399
Periphilin Complementation 7	20180712_14h29m32s(Protocol GFP test may08 Run3, SampleID1 FUS YS, Well D4).fcs	FUS YS	21	2167	2	1083.5	19.2	3.03483	14.8993
Periphilin Complementation 8	20180719_15h03m55s(Protocol GFP test may08 Run3, SampleID1 FUS YS, Well D4).fcs	FUS YS	21	2473	2	1236.5	14.5	3.09219	11.474
Periphilin Complementation 5	20180517_14h47m43s(Protocol GFP test may08 Run3, SampleID1 FUS, Well D1).fcs	FUS	21	1074	1	1074	35.5	3.031	15.1277
Periphilin Complementation 7	20180712_14h26m40s(Protocol GFP test may08 Run3, SampleID1 FUS, Well D3).fcs	FUS	21	1969	2	984.5	18.9	2.99322	17.384
Periphilin Complementation 8	20180719_15h00m12s(Protocol GFP test may08 Run3, SampleID1 FUS, Well D3).fcs	FUS	21	1461	2	730.5	34	2.86362	25.1221
